# Supplementary material for: Fighting Pseudomonas aeruginosa Infections: Antibacterial and Antibiofilm Activity of D-Q53 CecB, a Synthetic Analog of a Silkworm Natural Cecropin B Variant
Source: Int J Mol Sci. 2023 Aug 6;24(15):12496. doi: 10.3390/ijms241512496 (PMC10419416; doi:10.3390/ijms241512496)
Supplement: Supplementary file 1 [file ijms-24-12496-s001.zip]

Archive with 2 entries (2 files):
- ijms-2548866_original gels-Figures S5-S7.pdf
- ijms-2548866_Supplementary Materials-Figures S1-S4.pdf
